# Supplementary material for: A double-blind placebo controlled trial into the impacts of HMB supplementation and exercise on free-living muscle protein synthesis, muscle mass and function, in older adults
Source: Clin Nutr. 2019 Oct;38(5):2071–8. doi: 10.1016/j.clnu.2018.09.025 (PMC6876270; doi:10.1016/j.clnu.2018.09.025)
Supplement: Multimedia component 2 [file mmc2.xml]

<?xml version="1.0" encoding="utf-8" standalone="no"?>
<data>
  <datasets>
    <author>ken.smith@nottingham.ac.uk</author>
    <type>0</type>
    <dataset>
      <value>4</value>
      <reason>Data will be made available on request</reason>
      <comments />
    </dataset>
  </datasets>
</data>
